# Supplementary material for: Genomic and Immunologic Correlates in Prostate Cancer with High Expression of KLK2
Source: Int J Mol Sci. 2024 Feb 13;25(4):2222. doi: 10.3390/ijms25042222 (PMC10889228; doi:10.3390/ijms25042222)
Supplement: Supplementary file 1 [file ijms-25-02222-s001.zip]

Archive with 2 entries (2 files):
- Supplementary figures.pdf
- Table 1.pdf
